# Supplementary material for: Divergent Influenza-Like Viruses of Amphibians and Fish Support an Ancient Evolutionary Association
Source: Viruses. 2020 Sep 18;12(9):1042. doi: 10.3390/v12091042 (PMC7551885; doi:10.3390/v12091042)
Supplement: Supplementary file 1 [file viruses-12-01042-s001.zip]

Archive with 1 entries (1 files):
- viruses-930212-supplementary.pdf
